# Supplementary material for: Genome-Wide Analyses of the XTH Gene Family in Brachypodium distachyon and Functional Analyses of the Role of BdXTH27 in Root Elongation
Source: Int J Mol Sci. 2025 Aug 1;26(15):7457. doi: 10.3390/ijms26157457 (PMC12347618; doi:10.3390/ijms26157457)
Supplement: Supplementary file 1 [file ijms-26-07457-s001.zip]

Archive with 1 entries (1 files):
- ijms-3734577-supplementary.pdf
